# Supplementary material for: Effect of Oral Antidiabetic Drugs on Tuberculosis Risk and Treatment Outcomes: Systematic Review and Meta-Analysis
Source: Trop Med Infect Dis. 2022 Oct 31;7(11):343. doi: 10.3390/tropicalmed7110343 (PMC9694577; doi:10.3390/tropicalmed7110343)
Supplement: Supplementary file 1 [file tropicalmed-07-00343-s001.zip]

Archive with 1 entries (1 files):
- tropicalmed-1960835-supplementary.pdf
